# Supplementary material for: Virus Adaptation Following Experimental Infection of Chickens with a Domestic Duck Low Pathogenic Avian Influenza Isolate from the 2017 USA H7N9 Outbreak Identifies Polymorphic Mutations in Multiple Gene Segments
Source: Viruses. 2021 Jun 18;13(6):1166. doi: 10.3390/v13061166 (PMC8234733; doi:10.3390/v13061166)
Supplement: Supplementary file 1 [file viruses-13-01166-s001.zip]

Archive with 1 entries (1 files):
- viruses-1261018-supplementary.pdf
